# Supplementary material for: BIK1 and ERECTA Play Opposing Roles in Both Leaf and Inflorescence Development in Arabidopsis
Source: Front Plant Sci. 2019 Nov 15;10:1480. doi: 10.3389/fpls.2019.01480 (PMC6872632; doi:10.3389/fpls.2019.01480)
Supplement: Supplementary file 1 [file Table_1.xlsx]

## Sheet: Sheet1
Table S1. Primers used in this study
ER-F	ATGGCTCTGTTTAGAG
ER-R	CTACTCACTGTTCTGAG
RT-ER-CDS-526-F (For RT-PCR)	CTCAGTGGTGAGATACCAAG
RT-ER-CDS-827-R (For RT-PCR)	GGAATCTTCCCAGAGAGTTG
ER-Promoter-1381-EcoR1-F	CCATGATTACGAATTCGATGCGTGTACCGTTAGGG
ER-Promoter-1381-BamH1-R	GCAGGTCGACGGATCCTTCTCACACACAGTC
BIK1-Promoter-1381-EcoR1-F	CCATGATTACGAATTCCGTTCCCAAATCTCGGTC
BIK1-Promoter-1381-BamH1-R	GCAGGTCGACGGATCCAAAGAGAGGCACGAGGG
ER-CD-GST-HindIII-F	TAAGGGATCCAAGCTTGACAAACCAGTAACTTATTCG
ER-CD-GST-HindIII-R	TAGGGGACATAAGCTTCTCACTGTTCTGAGAAATAAC
ERL1-CD-GST-HindIII-F	TAAGGGATCCAAGCTT AAATCAAT GCAGCAGAAG AAG
ERL1-CD-GST-HindIII-R	TAGGGGACATAAGCTT TATGCTACTTTTGGAGATG
ERL2-CD-GST-HindIII-F	TAAGGGATCCAAGCTT AAGTCAAAG CAGCAGAAAC CAG
ERL2-CD-GST-HindIII-R	TAGGGGACATAAGCTT TAAGCTACTTTTGGAGATATC
BIK1-HIS-XbaI-F	CCACCACCACTCTAGAATGGGTTCTT GCTTCAGTTC
BIK1-HIS-XbaI-R	GGTGAAGCTTTCTAGA CACAAGGTGCCTGCCAA
ER-AOS-puc-FLAG-Spe1-F	CTGGCGCGCCACTAGTATGGCTCTGTTTAGAGAT
ER-AOS-puc-FLAG-Spe1-R	CGATGGATCCACTAGTCTCACTGTTCTGAG
ERL1-AOS-puc-FLAG-Spe1-F	CTGGCGCGCCACTAGTATGAAGGAGAAGATGCAGCG
ERL1-AOS-puc-FLAG-Spe1-R	CGATGGATCCACTAGT TATGCTACTTTTGGAGATG
ERL2-AOS-puc-FLAG-Spe1-F	CTGGCGCGCCACTAGTATGAGAAGGATAGAGACCATG
ERL2-AOS-puc-FLAG-Spe1-R	CGATGGATCCACTAGT TAAGCTACTTTTGGAGATATC
BIK1-HA-BamHI-F	CTTGCTCCGTGGATCCATGGGTTCTT GCTTCAGTTC
BIK1-HA-StuI-R	GTCGTATGGGTAAGGCCTCACAAGGTGCCTGCCAA
ER-CD-MBP-BamHI-F	TATCGTCGACGGATCCGACAAACCAGTAACTTATTCG
ER-CD-MBP-BamHI-R	CAGGGAATTCGGATCCCTCACTGTTCTGAGAAATAAC
BIK1-GST-HindIII-F	TAAGGGATCCAAGCTT ATGGGTTCTT GCTTCAGTTC
BIK1-GST-HindIII-R	TAGGGGACATAAGCTT CACAAGGTGCCTGCCAA
